# Supplementary material for: Persistent Lipid Accumulation Leads to Persistent Exacerbation of Endoplasmic Reticulum Stress and Inflammation in Progressive NASH via the IRE1α/TRAF2 Complex
Source: Molecules. 2023 Apr 3;28(7):3185. doi: 10.3390/molecules28073185 (PMC10095702; doi:10.3390/molecules28073185)
Supplement: Supplementary file 1 [file molecules-28-03185-s001.zip]

Archive with 3 entries (3 files):
- molecules-2219299-supplementary.pdf
- Table S1 Comparison analysis of mRNA sequencing results and reference genome.xlsx
- Table S2 Analysis of DEGs for each comparison group.xlsx
