# Supplementary material for: Persistent Lipid Accumulation Leads to Persistent Exacerbation of Endoplasmic Reticulum Stress and Inflammation in Progressive NASH via the IRE1α/TRAF2 Complex
Source: Molecules. 2023 Apr 3;28(7):3185. doi: 10.3390/molecules28073185 (PMC10095702; doi:10.3390/molecules28073185)
Supplement: Supplementary file 1 [file molecules-28-03185-s001.zip › Table S1 Comparison analysis of mRNA sequencing results and reference genome.xlsx]

## Sheet: Sheet1
Sample	Total Reads	Unmapped Reads	Unique Mapped Reads	Multiple Mapped Reads	Total Mapped Reads
CON4_1	43703010	2228216 (5.1%)	39304658 (89.94%)	2170136 (4.97%)	41474794 (94.9%)
CON4_2	41425734	1978185 (4.78%)	37700176 (91.01%)	1747373 (4.22%)	39447549 (95.22%)
CON4_3	40028262	2175018 (5.43%)	36057636 (90.08%)	1795608 (4.49%)	37853244 (94.57%)
CON4_4	44873670	2573749 (5.74%)	39921959 (88.97%)	2377962 (5.3%)	42299921 (94.26%)
HFD4_1	44356988	1874910 (4.23%)	40353305 (90.97%)	2128773 (4.8%)	42482078 (95.77%)
HFD4_2	42874290	2042820 (4.76%)	39183940 (91.39%)	1647530 (3.84%)	40831470 (95.24%)
HFD4_3	45206452	2330030 (5.15%)	41258721 (91.27%)	1617701 (3.58%)	42876422 (94.85%)
HFD4_4	43916252	2292073 (5.22%)	40144675 (91.41%)	1479504 (3.37%)	41624179 (94.78%)
CON8_1	41559840	1981887 (4.77%)	37916016 (91.23%)	1661937 (4%)	39577953 (95.23%)
CON8_2	42638344	2387677 (5.6%)	38165800 (89.51%)	2084867 (4.89%)	40250667 (94.4%)
CON8_3	38359630	1824775 (4.76%)	35226501 (91.83%)	1308354 (3.41%)	36534855 (95.24%)
CON8_4	43724344	2436623 (5.57%)	39711468 (90.82%)	1576253 (3.6%)	41287721 (94.43%)
HFD8_1	41731098	2201059 (5.27%)	37784750 (90.54%)	1745289 (4.18%)	39530039 (94.73%)
HFD8_2	61877690	2880451 (4.66%)	56518084 (91.34%)	2479155 (4.01%)	58997239 (95.34%)
HFD8_3	43208134	1927660 (4.46%)	39079974 (90.45%)	2200500 (5.09%)	41280474 (95.54%)
HFD8_4	45300216	2554615 (5.64%)	41091004 (90.71%)	1654597 (3.65%)	42745601 (94.36%)
CON12_1	39625776	2055225 (5.19%)	35444028 (89.45%)	2126523 (5.37%)	37570551 (94.81%)
CON12_2	42969162	2036125 (4.74%)	38992531 (90.75%)	1940506 (4.52%)	40933037 (95.26%)
CON12_3	43764358	2378679 (5.44%)	39125991 (89.4%)	2259688 (5.16%)	41385679 (94.56%)
CON12_4	41270850	2670767 (6.47%)	37245167 (90.25%)	1354916 (3.28%)	38600083 (93.53%)
HFD12_1	40483006	1901422 (4.7%)	36770478 (90.83%)	1811106 (4.47%)	38581584 (95.3%)
HFD12_2	43753264	2557976 (5.85%)	39356520 (89.95%)	1838768 (4.2%)	41195288 (94.15%)
HFD12_3	42168402	2190695 (5.2%)	37813270 (89.67%)	2164437 (5.13%)	39977707 (94.8%)
HFD12_4	41374446	2105264 (5.09%)	37483912 (90.6%)	1785270 (4.31%)	39269182 (94.91%)
