# Supplementary material for: Persistent Lipid Accumulation Leads to Persistent Exacerbation of Endoplasmic Reticulum Stress and Inflammation in Progressive NASH via the IRE1α/TRAF2 Complex
Source: Molecules. 2023 Apr 3;28(7):3185. doi: 10.3390/molecules28073185 (PMC10095702; doi:10.3390/molecules28073185)
Supplement: Supplementary file 1 [file molecules-28-03185-s001.zip › Table S2 Analysis of DEGs for each comparison group.xlsx]

## Sheet: Sheet1
Group	Regulated Type	Count
HFD12 vs CON12	Down	236
HFD12 vs CON12	Up	243
HFD8 vs CON8	Down	325
HFD8 vs CON8	Up	210
HFD4 vs CON4	Down	385
HFD4 vs CON4	Up	193
